# Supplementary material for: HD-ZIP IV Gene ROC1 Regulates Leaf Rolling and Drought Response Through Formation of Heterodimers with ROC5 and ROC8 in Rice
Source: Rice (N Y). 2024 Jul 27;17:45. doi: 10.1186/s12284-024-00717-9 (PMC11282044; doi:10.1186/s12284-024-00717-9)
Supplement: Supplementary file 8 — Supplementary material 8: Sequences of primers used in this study. [file 12284_2024_717_MOESM8_ESM.xlsx]

## Sheet: Sheet1
RT-qPCR
ACTIN-F	AGGAATGGAAGCTGCGGGTAT
ACTIN-R	GCAGGAGGACGGCGATAACA
UBQ-F	AACCACTTCGACCGCCACT
UBQ-R	GTTCGATTTCCTCCTCCTTCC
ROC1-RT-F	GCAGCGAGTGGGACATTCTG
ROC1-RT-R	GCGCGTACACCACGTAGGA
ROC2-RT-F	TACTGCAAGCAGAACGCAGA
ROC2-RT-R	AGATGTTGTGCACCGACCTG
ROC3-RT-F	CCTCTCGGATTCAACCCAGG
ROC3-RT-R	GCCGCCGTTTGACAAAATCT
ROC4-RT-F	GCTTGGCCCTTCTCATGTCT
ROC4-RT-R	ATCCTCCCCAATGTTGCCTG
ROC5-RT-F	CAGGAGATGACCCAGATCGC
ROC5-RT-R	ACCGGAGCGTACACAACAAT
ROC6-RT-F	AATCCAAGAACTCGAAGCCGT
ROC6-RT-R	TCGATCTGCGTCTGCTTCATC
ROC7-RT-F	CGACGGGGTCGTACGTGATA
ROC7-RT-R	GGAGTCGACCAGTATCTGGAA
ROC8-RT-F	CGCAGATGCACCAGTGGAC
ROC8-RT-R	GCTCGCATTCAAGCCCTGG
Plant transformation
ROC1-1301-F	AGAACACGGGGGACTCTAGAATGACGCCGGCGAGGCGCAT
ROC1-1301-R	GGAAATTCGAGCTCGGTACCCTGAGGGTTGCTGTCCCTGC
ROC8-2301-F	AGAACACGGGGGACTCTAGAATGGATTTCGGCGACGAACCCG
ROC8-2301-R	GGAAATTCGAGCTCGGTACCGGGGTGGTGGCCATGGGCGGA
ROC1-U6a-F	CACGAGAACGCGCAGCTGCGTTTTAGAGCTAGAAAT
ROC1-U6a-R	GCAGCTGCGCGTTCTCGTGCGGCAGCCAAGCCAGCA
ROC8-U6b-F	CCCACCCGGACGAGAACCAGGTTTTAGAGCTAGAAAT
ROC8-U6b-R	CTGGTTCTCGTCCGGGTGGGCAACACAAGCGGCAGC
BiFC
ROC1-CYFP-F	ACGGGGGACGAGCTCGGTACCATGACGCCGGCGAGGCGCAT
ROC1-CYFP-R	ATCGTATGGGTACATGTCGACCTGAGGGTTGCTGTCCCTGC
ROC1-NYFP-F	GTCTATATCATGGCCGGTACCATGACGCCGGCGAGGCGCA
ROC1-NYFP-R	TACTCGAACCTGCAGGTCGACCTGAGGGTTGCTGTCCCTG
ROC5-NYFP-F	GTCTATATCATGGCCGGTACCATGAGCTTTGGGGGCCTCTT
ROC5-NYFP-R	TACTCGAACCTGCAGGTCGACGGCGTCGCACTGCAGCGCCG
ROC8-NYFP-F	GTCTATATCATGGCCGGTACCATGGATTTCGGCGACGAAC
ROC8-NYFP-R	TACTCGAACCTGCAGGTCGACGGGGTGGTGGCCATGGGCG
Co-IP
ROC1-Flag-F	GGACAGGGTACCCGGGGATCCATGACGCCGGCGAGGCGCAT
ROC1-Flag-R	GACGGCGCGCCTCGAACTAGTCTGAGGGTTGCTGTCCCTGC
ROC1-eGFP-F	CAGGGTACCCGGGGATCCATGACGCCGGCGAGGCGCAT
ROC1-eGFP-R	GCTCACCATGGTACTAGTCTGAGGGTTGCTGTCCCTGC
ROC5-eGFP-F	CAGGGTACCCGGGGATCCATGAGCTTTGGGGGCCTCTTTGAC
ROC5-eGFP-R	GCTCACCATGGTACTAGTGGCGTCGCACTGCAGCGCCGTCTT
ROC8-eGFP-F	CAGGGTACCCGGGGATCCATGGATTTCGGCGACGAACC
ROC8-eGFP-R	GCTCACCATGGTACTAGTGGGGTGGTGGCCATGGGCGG
LCI
ROC1-cLUC-F	ACGCGTCCCGGGGCGGTACCATGACGCCGGCGAGGCGCAT
ROC1-cLUC-R	CGAAAGCTCTGCAGGTCGACCTGAGGGTTGCTGTCCCTGC
ROC1-nLUC-F	ACGGGGGACGAGCTCGGTACCATGACGCCGGCGAGGCGCAT
ROC1-nLUC-R	CGCGTACGAGATCTGGTCGACCTGAGGGTTGCTGTCCCTGC
ROC5-nLUC-F	ACGGGGGACGAGCTCGGTACCATGAGCTTTGGGGGCCTCTTTGAC
ROC5-nLUC-R	CGCGTACGAGATCTGGTCGACGGCGTCGCACTGCAGCGCCGTCTT
ROC8-nLUC-F	ACGGGGGACGAGCTCGGTACCATGGATTTCGGCGACGAAC
ROC8-nLUC-R	CGCGTACGAGATCTGGTCGACGGGGTGGTGGCCATGGGCG
Y2H
ROC1-BD-F	GAATTCCCGGGGATCCGTCGAATGACGCCGGCGAGGCGCA
ROC1-BD-R	CCGCTGCAGGTCGACGGATCCCTGAGGGTTGCTGTCCCTG
ROC1-AD-F	GTGGGCATCGATACGGGATCCATGACGCCGGCGAGGCGCAT
ROC1-AD-R	CAGCTCGAGCTCGATGGATCCCTGAGGGTTGCTGTCCCTGC
ROC5-AD-F	GTGGGCATCGATACGGGATCCATGAGCTTTGGGGGCCTCTTTGAC
ROC5-AD-R	CAGCTCGAGCTCGATGGATCCGGCGTCGCACTGCAGCGCCGTCTT
ROC8-AD-F	GTGGGCATCGATACGGGATCCATGGATTTCGGCGACGAACCCG
ROC8-AD-R	CAGCTCGAGCTCGATGGATCCGGGGTGGTGGCCATGGGCGGA
